# Supplementary material for: 2,4-Epibrassinolide Mitigates Cd Stress by Enhancing Chloroplast Structural Remodeling and Chlorophyll Metabolism in Vigna angularis Leaves
Source: Biology (Basel). 2025 Jun 10;14(6):674. doi: 10.3390/biology14060674 (PMC12189853; doi:10.3390/biology14060674)
Supplement: Supplementary file 1 [file biology-14-00674-s001.zip]

Archive with 1 entries (1 files):
- biology-3669345-supplementary.pdf
